# Supplementary material for: Differential effects of Δ9-tetrahydrocannabinol dosing on correlates of schizophrenia in the sub-chronic PCP rat model
Source: PLoS One. 2020 Mar 12;15(3):e0230238. doi: 10.1371/journal.pone.0230238 (PMC7067407; doi:10.1371/journal.pone.0230238)
Supplement: S1 Raw data — (XLSX) [file pone.0230238.s007.xlsx]

## Sheet: Fig 1
		Fig 1A: Percent time spent in the open arms (%Topen) in the EPM task.										Fig 1B: Percent entries in the open arms (%Eopen) in the EPM task.										Fig 1C: Total number of entires (TE) in the EPM task.										Fig 1D: Time spent in social interaction.										Fig 1E: Distance traveled following d-amphetamine administration.
		Veh		THC 0.1		THC 0.3		THC 1.0				Veh		THC 0.1		THC 0.3		THC 1.0				Veh		THC 0.1		THC 0.3		THC 1.0				Veh		THC 0.1		THC 0.3		THC 1.0				Veh		THC 0.1		THC 0.3		THC 1.0
		saline	PCP	saline	PCP	saline	PCP	saline	PCP			saline	PCP	saline	PCP	saline	PCP	saline	PCP			saline	PCP	saline	PCP	saline	PCP	saline	PCP			saline	PCP	saline	PCP	saline	PCP	saline	PCP			saline	PCP	saline	PCP	saline	PCP	saline	PCP
		8.26446	0	36.8201	0	32.6772	2.29358	4.16667	36.0515			6.66667	0	35.2941	0	34.7826	4.34783	11.7647	40			29	31	33	29	46	45	33	50			69	52	66	119	116	51	16	30			819.6	954.5	753.9	479	923.5	921.3	1063.9	599.6
		52.4444	0	27.4262	3.52941	0	0.738007	0	2.54237			33.3333	0	26.087	5	0	9.09091	0	7.14286			23	1	45	39	23	21	9	27			107	96	68	86	87	59	34	12			571.4	968.8	662.8	1271.3	235	519.8	696.7	320.2
		100	25.8065	32.6087	42.7984	31.8584	22.9249	28.9199	96.6543			100	38.4615	29.4118	41.1765	27.7778	25	10	50			1	25	33	33	36	23	19	3			75	69	105	105	76	152	44	81			946.5	536.5	500.2	751	241.5	303.7	1878.5	601.1
		41.5385	53.3835	62.753	17.1642	27.3973	42.1296	53.913	66.4093			18.1818	45.4545	60	10	27.2727	38.8889	50	41.6667			22	43	19	19	43	36	27	23			103	87	56	98	159	94	168	85			303.1	510.6	1028.5	1090.9	841.2	885.1	388	458.4
		35.5469	50	30.8511	24.0664	32.4786	8.21918	60.7843	12.4464			31.25	38.0952	20	25	26.6667	9.09091	38.8889	14.2857			31	41	29	39	29	21	35	41			89	83	77	85	93	43	49	32			605.7	1309.2	275.6	820.6	750.3	421.8	485.1	760.8
		42.6877	73.1915	8.97436	39.3162	33.7255	17.6471	25.8333	43.3333			28.5714	50	10	36.8421	31.5789	16.6667	22.2222	33.3333			28	27	39	37	37	24	35	35			90	74	75	110	54	55	55	80			809.2	924.1	707.8	272.2	1193.5	746.5	291	707.7
		73.2759	45.4545	35.3414	29.8755	52.4444	2.73438	22.4	0			73.913	40	28.5714	30.7692	40	7.14286	20	0			45	39	27	25	39	26	39	5			122	52	51	88	109	53	68	20			519.5	773.1	736	410.9	1020.2	476.4	631.2	983.8
		39.759	50.5929	4.29688	31.0757	40.9091	7.46888	28.6325	1.23457			38.8889	43.75	5.88235	33.3333	35.7143	21.4286	31.25	5			35	31	33	23	28	27	31	39			119	152	82	197	31	78	82	64			891.9	442.9	266	171.4	654	238.6	604.2	403.1
		22.4215	41.1215	21.7195	20.6422	0	24.0909	100	0			31.25	44.4444	22.2222	29.4118	0	22.2222	100	0			31	35	35	33	31	35	1	23			115	69	63	170	27	160	66	99			529.3	1547	1043.7	924.5	436.3	1378.3	1175.2	691.5
		2.10084	3.0303	41.5385	40.7563	20.9205	2.6616	0	71.5385			5.88235	7.14286	30.7692	40	28.5714	7.14286	0	55.5556			33	26	25	40	41	27	8	17			112	66	34	144	64	141	32	107			1059.3	818.2	646.2	961.1	862	1051.3	341.8	286.4
		54.9242	29.4574	9.66387	2.13675	46.875	19.1111	13.1915	7.74648			30	33.3333	12.5	7.69231	53.3333	28.5714	7.14286	14.2857			19	36	32	25	29	27	27	13			113	54	83	75	35	113	24	43			908.8	1340.6	849.2	1176.8	678.4	937.4	234.4	657.5
		20.2479	18.4874	40.4858	35	100	9.76562	21.0526	6.84932			13.3333	29.4118	31.25	30.4348	100	18.1818	33.3333	50			29	33	31	45	15	21	23	3			98	73	72	62	57	64	19	51			474.6	771.9	680.4	574.6	1274.4	336.2	1307.9	742.7
		16.1157	9.6	0.809717	41.8803	35.4331	41.8605	0	0			20	11.7647	8.33333	46.1538	31.5789	37.5	0	0			19	33	22	25	38	31	1	1			124	65	128	52	95	136	36	82			1179.8	1023.8	386.9	720.2	709	720.9	358.9	288
		0	39.6	14.0794	22.7891	15.6934	0	19.8157	0			0	43.75	26.6667	50	15.3846	0	20	0			21	31	29	3	25	9	29	11			113	120	55	123	154	76	97	28			849.2	857.5	217.6	496.7	413.7	345.9	611	1405.6
		Values in red are outliers filtered by Carling's method (see Statistical Analysis).										Values in red are outliers filtered by Carling's method (see Statistical Analysis).										Values in red are outliers filtered by Carling's method (see Statistical Analysis).										Values in red are outliers filtered by Carling's method (see Statistical Analysis).										Values in red are outliers filtered by Carling's method (see Statistical Analysis).

## Sheet: Fig 2
		Fig 2A: AEA levels in the nucleus accumbens after d-amphetamine induced hyperactivity.										Fig 2B: 2-AG levels in the nucleus accumbens after d-amphetamine induced hyperactivity.
		Veh		THC 0.1		THC 0.3		THC 1.0				Veh		THC 0.1		THC 0.3		THC 1.0
		saline	PCP	saline	PCP	saline	PCP	saline	PCP			saline	PCP	saline	PCP	saline	PCP	saline	PCP
		12.8697	28.6604	7.5055	11.3963	19.1155	14.6342	NA	13.2326			16.7728	20.6938	19.5493	19.7385	14.4418	21.2294	NA	28.0257
		14.8338	27.2557	9.7157	13.5732	23.0226	14.2227	18.7375	18.2491			24.2119	18.9853	29.8465	24.9323	20.7485	23.3325	35.4544	24.4852
		14.6162	18.6762	4.8173	18.0477	20.6099	21.3301	26.2958	17.4805			17.2794	21.9832	18.7678	17.7751	27.9988	21.672	17.5152	18.5433
		17.2189	18.6685	11.1133	14.4219	17.2595	14.3546	18.1963	25.675			26.5432	23.9172	24.9146	20.0644	18.3998	18.9871	22.4555	23.1515
		16.1403	66.4501	20.9897	56.9451	22.0343	17.3405	25.3699	44.8808			17.7767	25.9193	21.9034	29.296	19.5534	22.15	16.5357	26.1426
		15.4932	22.5262	0	59.2563	18.2844	19.6892	24.6809	34.6504			19.5164	17.9594	16.6196	18.3375	31.1414	15.8014	17.7007	20.1767
		35.7775	34.3082	6.9102	118.468	21.0927	20.2925	35.4066	17.8812			28.3765	39.97	16.416	17.6183	23.8504	20.9694	18.3388	24.497
		28.9314	46.8666	6.7817	18.8818	20.9014	22.4679	19.5989	14.8001			26.6258	16.8288	22.0913	14.2622	22.9244	27.7433	21.0148	19.67
		20.2175	63.3742	50.8304	128.643	29.9387	24.931	23.8553	18.54			23.7125	38.7831	24.7994	24.9999	18.2878	23.8617	16.3682	23.7367
		38.1752	95.6093	0	52.1615	33.2207	27.1302	17.5552	21.8114			65.9032	39.3107	22.6302	24.6215	23.0987	28.257	21.1099	32.0859
		36.4905	99.6879	13.44	43.6433	170.519	21.2105	23.2258	245.393			42.7727	47.9029	4.1562	26.4264	16.2417	23.5952	22.9391	19.9625
		19.8428	74.3239	33.8216	9.2536	32.8955	27.4579	36.6664	30.2904			25.1537	25.2966	22.676	22.9925	21.7512	54.6349	25.8264	25.9839
		36.7974	109.048	81.1592	21.7381	18.3465	14.1096	31.7338	25.5663			23.471	21.1935	24.6931	20.2496	22.4026	27.5533	24.8494	19.3201
		39.7794	93.5573	9.8431	NA	28.0139	25.4939	36.3313	22.0995			25.8224	22.2515	23.5523	NA	31.2403	19.7205	21.8229	20.4425
		Values in red are outliers filtered by Carling's method (see Statistical Analysis).										Values in red are outliers filtered by Carling's method (see Statistical Analysis).

## Sheet: Fig 3
		Fig 3C: Akt expression (normalized to b-actin).										Fig 3D: p-Akt at thr 308 expression (normalized to Akt).										Fig 3E: GSK3b expression (normalized to b-actin).										Fig 3F: p-GSK3b at ser 9 expression (normalized to GSK3b).
		Veh		THC 0.1		THC 0.3		THC 1.0				Veh		THC 0.1		THC 0.3		THC 1.0				Veh		THC 0.1		THC 0.3		THC 1.0				Veh		THC 0.1		THC 0.3		THC 1.0
		saline	PCP	saline	PCP	saline	PCP	saline	PCP			saline	PCP	saline	PCP	saline	PCP	saline	PCP			saline	PCP	saline	PCP	saline	PCP	saline	PCP			saline	PCP	saline	PCP	saline	PCP	saline	PCP
		87.9587	78.8395	77.1673	54.5535	73.0205	63.9942	76.6589	87.741			23.8599	25.0039	30.4838	23.4222	39.3651	29.4901	28.4728	32.6735			70.023	64.7335	58.538	100	92.57	53.993	64.5376	78.6934			80.0629	45.4886	38.8738	3.66932	20.4882	24.2182	50.3997	78.8688
		68.1617	81.1691	95.8629	73.8417	56.1892	76.3556	91.453	80.8872			37.4798	32.4646	32.3951	31.3296	31.7252	28.0174	23.4472	20.0455			74.3348	93.4103	79.9999	60.1424	28.639	63.102	92.8132	63.5754			42.4917	58.8936	46.9689	9.29969	17.4345	19.2155	13.6508	11.6279
		84.0692	105.132	91.2423	81.4041	63.7115	81.2954	81.4103	130.866			29.2353	25.7533	52.2119	29.4697	34.231	22.0542	15.0288	15.4006			78.1052	81.1127	98.7433	88.022	51.7399	58.4794	66.8434	100.819			25.699	29.1009	10.6059	27.1971	12.3987	5.13326	9.99914	29.8219
		75.8154	82.8772	75.2835	74.8305	72.9649	96.0577	80.6665	89.7864			28.5243	28.4925	33.7963	16.9158	28.5117	31.506	31.1972	17.7022			61.3836	72.3727	62.1921	65.3733	53.8035	76.036	100.928	63.5722			19.2038	31.7154	14.3403	13.1914	15.1522	17.3806	12.5499	22.364
		96.9544	86.2615	103.258	101.805	95.5612	120.225	79.0773	81.6063			37.1136	34.2395	23.0314	17.4055	30.7223	17.7654	14.1424	32.3736			83.4541	69.1214	72.724	56.0132	80.8389	73.3849	52.8878	92.5807			44.8106	8.72098	17.0073	28.5086	47.326	27.5714	5.58828	38.7474
		78.265	83.4888	85.0058	74.3744	84.3599	78.7494	86.9096	92.269			20.9068	22.8776	35.0651	19.6054	44.4286	38.21	16.6426	95.0756			80.321	86.2627	74.342	54.3869	101.754	81.5342	69.5766	129.503			22.6996	8.98709	10.6523	3.31166	33.538	18.935	3.56729	34.5784
		101.342	99.917	81.0987	88.5921	85.8318	99.5666	141.046	106.019			26.7007	32.1867	28.6112	33.1863	19.7862	23.1807	17.2494	19.5479			97.3029	81.5954	91.4791	73.0527	75.4662	104.327	105.277	72.6527			40.2256	35.5738	28.5098	48.7328	3.20701	35.7214	19.5636	11.6085
		Values in red are outliers filtered by Carling's method (see Statistical Analysis).										Values in red are outliers filtered by Carling's method (see Statistical Analysis).										Values in red are outliers filtered by Carling's method (see Statistical Analysis).										Values in red are outliers filtered by Carling's method (see Statistical Analysis).

## Sheet: Fig 4
		Fig 4A: Number of spontaneously active cells per track.								Fig 4B: Average firing rate.								Fig 4C: Average burst firing.
		Veh		THC 0.1		THC 1.0				Veh		THC 0.1		THC 1.0				Veh		THC 0.1		THC 1.0
		saline	PCP	saline	PCP	saline	PCP			saline	PCP	saline	PCP	saline	PCP			saline	PCP	saline	PCP	saline	PCP
		2	1	1	1.66667	1	NA			5.781	7.7487	3.7426	3.7521	6.9441	NA			63.355	62.18	30.6867	35.6844	59.2733	NA
		1.83333	0.714286	1.5	1.66667	1.5	0.666667			3.8593	4.7847	6.983	4.2272	4.2604	3.2217			29.518	50.794	65.9078	15.585	54.1522	27.045
		2	1.5	1.33333	1.83333	1.83333	1.16667			4.638	4.6218	3.2899	3.7141	5.0921	4.6401			28.4792	30.2711	19.72	31.6227	37.1691	43.0729
		1.33333	1.5	1.33333	1.66667	2	1			4.4252	4.2004	5.3139	4.0235	4.1526	3.801			22.5188	44.4356	35.31	22.5533	34.705	28.2633
		NA	NA	0.857143	NA	1	NA			NA	NA	3.8873	NA	5.6063	NA			NA	NA	24.0683	NA	50.27	NA
		NA	0.833333	0.833333	1.5	1.85714	0.833333			NA	3.4043	3.9887	2.946	4.6791	4.01308			NA	44.216	44.318	13.3333	22.9785	23.86
		0.833333	0.833333	1.33333	1.16667	1.33333	1.5			2.3903	4.7569	4.782	4.2754	5.4951	4.6843			26.292	46.978	51.3275	20.205	40.68	34.3811
		2	NA	1	1.33333	NA	0.833333			4.7886	NA	1.9828	3.714	NA	2.4834			48.6208	NA	31.44	65.47	NA	41.404
		NA	NA	1	NA	1	1.16667			NA	NA	4.4491	NA	3.4092	5.5764			NA	NA	43.2517	NA	40.26	45.5257
		Values in red are outliers filtered by Carling's method (see Statistical Analysis).								Values in red are outliers filtered by Carling's method (see Statistical Analysis).								Values in red are outliers filtered by Carling's method (see Statistical Analysis).

## Sheet: Fig 5
		Fig 5A: Time spent in social interaction.										Fig 5B: Distance traveled following d-amphetamine administration.										Fig 5C: AEA levels in the nucleus accumbens.										Fig 5D: Number of spontaneously active cells per track in the ventral tegmental area.
		VEH				AM						VEH				AM						VEH				AM						VEH				AM
		Veh		THC 0.1		Veh		THC 0.1				Veh		THC 0.1		Veh		THC 0.1				Veh		THC 0.1		Veh		THC 0.1				Veh		THC 0.1		Veh		THC 0.1
		saline	PCP	saline	PCP	saline	PCP	saline	PCP			saline	PCP	saline	PCP	saline	PCP	saline	PCP			saline	PCP	saline	PCP	saline	PCP	saline	PCP			saline	PCP	saline	PCP	saline	PCP	saline	PCP
		105	61	51	108	124	59	132	30			542.9	272.1	990.4	467.3	555.5	502.8	806.8	319.1			24.9777	67.73	18.526	17.3158	19.1126	26.4091	29.5956	23.513			NA	1	0.833333	1.83333	1.16667	0.8	0.833333	1.83333
		89	59	43	92	88	27	84	56			225.3	435.9	488.5	963.9	182.2	374.3	925.8	511.7			24.3819	63.99	11.9873	33.6295	25.353	20.6258	33.4249	33.3445			0.857143	0.833333	1	1.5	NA	1	1.16667	1.16667
		94	50	52	111	74	26	109	83			328.3	353.5	2245.2	719.4	1684.6	461.3	422.2	865.4			28.9929	68.243	29.5054	38.9634	23.8546	22.8695	24.9041	32.3284			1.33333	1	NA	1.33333	1.28571	1.16667	1.16667	1.66667
		159	52	76	122	125	35	101	28			289	375.5	406.6	879.6	419.1	320.5	367.4	219.6			36.2392	89.8371	22.9138	30.2787	39.5293	22.6907	32.4948	42.821			1.66667	0.666667	0.8	1.83333	1	NA	1.16667	1.5
		91	86	49	108	112	79	143	99			279	1090.4	603.1	518.4	278.1	687.2	1131.7	471.3			27.4088	73.4907	19.3459	19.4379	31.0952	26.7286	20.13	28.5978			1.66667	0.833333	1	1.66667	2.5	NA	1.16667	1.5
		60	64	65	143	71	93	51	80			572.9	813.8	729.6	719.3	356.1	220.4	612.8	954.4			38.552	49.084	27.6438	31.303	36.7649	26.9669	38.9012	19.1133			1.66667	2.16667	1	2	1	NA	0.5	1.83333
		115	91	23	153	58	32	141	107			1476	1655.6	896.2	1640.3	630.9	964	422.7	507.8			36.0063	86.4257	20.6165	0	36.3674	21.5394	29.679	30.4563			1.33333	0.833333	0.666667	2.16667	1	1.5	1.5	1.33333
		81	86	80	120	81	104	97	67			696	814.7	523.3	1642.5	533.2	606.4	1309.1	674.3			32.2845	97.735	32.7991	24.2931	33.3458	30.9526	28.8655	34.6029			2.16667	NA	0.833333	NA	1	1	1.33333	2
		62	70	101	160	79	93	84	27			720.8	649.6	215.1	332.6	412.5	542.1	424.1	495.2			917.751	70.5661	39.808	52.007	0	14.8073	34.2268	29.809			0.666667	1.33333	NA	NA	0.666667	1	NA	NA
		110	89	88	108	106	80	123	50			266.3	983	377.3	327.6	236.6	381.9	364.7	1155.2			24.0387	74.2544	34.7678	45.0567	21.4023	22.744	20.0527	29.78
		150	66	71	71	56	105	64	41			849.1	359	574.4	635.8	564.5	486.2	396.2	968.6			NA	NA	41.8649	24.5515	NA	NA	NA	NA			Values in red are outliers filtered by Carling's method (see Statistical Analysis).
		133	64	27	78	111	54	93	92			255.7	370.3	1706.3	1151.8	278.8	312.6	816.2	1427.5			NA	NA	17.4995	29.1296	NA	NA	NA	NA
		Values in red are outliers filtered by Carling's method (see Statistical Analysis).										Values in red are outliers filtered by Carling's method (see Statistical Analysis).										Values in red are outliers filtered by Carling's method (see Statistical Analysis).

## Sheet: W vs SD
		Wistar vs. Sprague Dawley: Number of spontaneously active cells per track.									Wistar vs. Sprague Dawley: Average firing rate.									Wistar vs. Sprague Dawley: Average firing rate.
		Wistar	S D								Wistar	S D								Wistar	S D
		1.5	1								3.3325	4.1862								19.79	28.7383
		1.66667	0.833333								4.5786	3.559								30.525	28.506
		1.83333	0.833333								3.9417	3.9194								39.5	55.85
		1	1.33333								3.8569	3.3626								26.9283	24.8375
		1.66667	0.833333								3.8485	5.0924								24.105	25.612
		1.5	0.833333								2.535	4.0249								26.3963	43.2
			1.16667									5.2133									43.7557
		Values in red are outliers filtered by Carling's method (see Statistical Analysis).									Values in red are outliers filtered by Carling's method (see Statistical Analysis).									Values in red are outliers filtered by Carling's method (see Statistical Analysis).

## Sheet: Fig S3
		Fig S3: Distance traveled in a novel environment.
		Veh		THC 0.1		THC 0.3		THC 1.0
		saline	PCP	saline	PCP	saline	PCP	saline	PCP
		126.8	195	236.6	164.8	337.3	355.8	167.5	208.5
		277.6	185.6	315.2	314.5	127.3	123.3	268.6	55.1
		187.9	151.7	162.3	208.1	194.2	178.7	280.4	328.9
		221.2	197.5	300.3	190.1	274.7	223.4	245	198.4
		242.5	310.3	169.6	267.4	349.9	149.2	301.8	139.5
		210.8	359.2	315.2	83.7	246.3	171.2	113.2	157.2
		276.7	351.8	217.6	174.3	340	190.7	156.2	254.2
		229.5	172.9	160.1	108.1	201.9	91.8	241.3	142.7
		143.9	354.3	214.3	242.6	215.8	381.5	526.1	161.7
		263.6	296.1	180.2	343.3	275.5	193	222.4	145.4
		277.8	198.9	169.7	278.3	102.7	235.7	116.3	224.2
		93	191.6	231.3	208.1	238.7	77.2	71.2	81
		368.5	287.1	114.2	263.1	388.5	297	162	223.9
		240.2	163.5	93	71	299.1	89.9	294.1	331.5
		Values in red are outliers filtered by Carling's method (see Statistical Analysis).

## Sheet: Fig S4
		Fig S4A: Percent time spent in the open arms (%Topen) in the EPM task.										Fig S4B: Percent entries in the open arms (%Eopen) in the EPM task.										Fig S2C: Total number of entires (TE) in the EPM task.										Fig S2D: Distance traveled in a novel environment.										Fig S2E: 2-AG levels in the nucleus accumbens after d-amphetamine induced hyperactivity.
		VEH				AM						VEH				AM						VEH				AM						VEH				AM						VEH				AM
		Veh		THC 0.1		Veh		THC 0.1				Veh		THC 0.1		Veh		THC 0.1				Veh		THC 0.1		Veh		THC 0.1				Veh		THC 0.1		Veh		THC 0.1				Veh		THC 0.1		Veh		THC 0.1
		saline	PCP	saline	PCP	saline	PCP	saline	PCP			saline	PCP	saline	PCP	saline	PCP	saline	PCP			saline	PCP	saline	PCP	saline	PCP	saline	PCP			saline	PCP	saline	PCP	saline	PCP	saline	PCP			saline	PCP	saline	PCP	saline	PCP	saline	PCP
		7.109	0	100	68.8596	0	8.42105	30.8696	15.4676			26.6667	0	100	65	0	16.6667	40	27.2727			29	13	7	39	21	23	39	21			240.1	96.7	318.1	221	208.9	126.1	335.5	140.8			21.2515	24.5254	28.2312	33.7482	25.2982	32.8486	18.9445	21.8259
		19.3833	18.8235	100	100	17.8571	13.3333	51.5748	0.711744			26.6667	25	100	100	20	25	54.5455	6.25			30	31	15	1	19	23	21	31			93.8	153.3	230.9	152.8	54.9	140.7	232.4	74.3			17.2143	27.5344	27.5661	28.2925	25.0289	15.9877	21.3569	25.1188
		29.3878	47.2656	42.0833	47.3469	25	42.6471	23.5772	0			23.0769	42.8571	31.25	50	26.6667	40	25	0			25	41	31	44	30	30	23	23			240.7	122.8	377.4	331.2	379.5	299.4	164.3	290.6			25.6876	32.4773	21.2467	23.1048	23.0508	35.3667	31.4668	28.6055
		2.4735	42.2907	81.0277	28.8136	12.4	53.0172	41.5385	6.22711			10	38.0952	69.2308	33.3333	18.1818	50	45.4545	16.6667			19	41	26	29	21	44	21	23			104.6	189.1	143.2	226.4	155.8	92.3	227.5	98.3			26.5601	29.284	24.8922	32.5143	39.1365	28.8431	27.4824	31.6605
		27.572	29.6296	41.5254	35.5372	0	20.9205	23.1405	17.1206			30.7692	38.0952	35.2941	40.9091	0	10.5263	30.7692	17.6471			25	41	34	43	19	37	26	33			100.6	367.7	281.2	252.8	146.7	161	412	245.3			24.3158	16.614	20.2012	23.0731	34.0714	19.0997	25.0589	32.3995
		1.51515	31.3305	17.2131	0	33.1754	0	0	20.9877			9.09091	33.3333	26.3158	0	30.7692	0	0	22.2222			21	36	37	24	26	23	21	35			166.1	271.5	256.9	254.9	215.4	83.9	257.8	321.5			18.9156	27.6184	21.9164	28.1317	46.8024	26.9191	27.9587	27.5537
		70.082	58.5821	66.055	28	0	7.2	0.438596	1.47601			53.8462	35.7143	52.9412	26.6667	0	12.5	20	10			25	27	33	29	9	32	9	19			404.5	451.7	280.1	290.6	212.6	222.9	224.6	270.4			25.5434	25.6841	40.751	30.1254	33.6036	22.0213	30.4105	16.2832
		10.7438	36.6795	0.401606	36.4807	9.30233	6.31579	8.64198	17.9612			7.14286	37.5	5.26316	33.3333	14.2857	15.3846	12.5	40			27	32	37	30	27	25	31	19			253	177.8	157.9	468.6	230.5	151.6	246.1	165.5			71.2578	56.6053	33.3983	26.4712	42.8851	40.7498	29.448	34.9701
		52.3438	12.9921	2.77778	3.21429	0	70.8772	0	89.011			46.6667	11.7647	7.14286	8.33333	0	55.5556	0	66.6667			29	32	27	23	5	17	1	5			150.5	204.8	180.1	150.9	206.2	234.5	216.6	302.8			16.946	26.6208	15.8868	25.7039	19.6455	20.7156	16.5744	33.7612
		33.4545	24.4726	2.8169	25.8427	54.7529	52.3404	44.7619	48.9879			18.75	31.25	7.69231	18.1818	50	50	36.3636	50			31	32	25	22	15	31	21	24			141.8	189.3	223.9	361.5	58.5	193	139.8	363			31.3447	27.0579	35.8684	28.2985	22.0312	31.6481	20.9946	23.7447
		36.3265	14.4487	2.22222	0	15.0235	40.0862	70.6107	57.7947			30	16.6667	10	0	18.1818	46.6667	55.5556	50			19	35	20	21	22	29	17	24			228	158.3	212.2	232.1	227.8	190.2	143.7	303.4			NA	NA	23.3824	27.0551	NA	NA	NA	NA
		31.9392	3.00752	0	8.62069	33.7607	5.31401	75.7709	39.2405			22.2222	11.1111	0	10	38.4615	14.2857	66.6667	41.1765			18	18	17	19	25	27	23	33			165.6	226.6	346.8	129.5	161.9	130.1	150.4	371			NA	NA	34.0749	20.7727	NA	NA	NA	NA
		Values in red are outliers filtered by Carling's method (see Statistical Analysis).										Values in red are outliers filtered by Carling's method (see Statistical Analysis).										Values in red are outliers filtered by Carling's method (see Statistical Analysis).										Values in red are outliers filtered by Carling's method (see Statistical Analysis).										Values in red are outliers filtered by Carling's method (see Statistical Analysis).

## Sheet: Fig S5
		Fig S5A: Average firing rate.										Fig S5B: Average burst firing.
		VEH				AM						VEH				AM
		Veh		THC 0.1		Veh		THC 0.1				Veh		THC 0.1		Veh		THC 0.1
		saline	PCP	saline	PCP	saline	PCP	saline	PCP			saline	PCP	saline	PCP	saline	PCP	saline	PCP
		NA	4.48	5.8409	3.5618	4.3334	6.478	3.1982	4.0643			NA	34.698	55.216	27.2818	34.6786	55.705	26.898	28.2827
		2.9448	2.4812	3.2254	3.3411	NA	2.9903	5.7744	5.7652			47.515	34.18	30.13	39.5425	NA	23.935	28.8371	69.9425
		4.557	4.7385	NA	5.1082	3.7996	5.214	5.742	4.1884			44.2088	43.3167	NA	64.52	29.6144	41.4214	60.8714	52.675
		3.2449	5.5686	1.6269	4.8188	4.4142	NA	5.7713	3.7705			37.775	46.3575	3.9567	55.76	40.3086	NA	41.8971	57.63
		4.5775	5.0552	NA	4.4988	4.4141	NA	3.327	3.616			56.798	21.48	NA	42.363	39.5607	NA	36.5129	43.6333
		3.5877	3.7768	2.9953	5.8751	6.3684	NA	4.1304	4.3583			39.5256	27.6492	39.2617	58.0758	64.9017	NA	51.8967	34.4236
		4.395	5.4036	2.3007	6.213	3.6522	3.4407	4.0009	4.699			35.8338	37.68	47.34	49.7146	25.65	48.4811	37.4856	57.305
		6.1496	NA	4.7022	NA	5.0154	4.9602	1.6154	4.1627			55.6369	NA	45.348	NA	66.305	52.6533	23.0814	24.9427
		3.7583	4.2483	NA	NA	3.0806	7.0988	NA	NA			37.9025	34.0863	NA	NA	25.6714	70.7533	NA	NA
		Values in red are outliers filtered by Carling's method (see Statistical Analysis).										Values in red are outliers filtered by Carling's method (see Statistical Analysis).

## Sheet: Fig S6
		Fig S6A: Distance traveled following THC administration.									Fig S6B: Number of rearing following THC administration.
		VEH	THC 0.3	THC 1.0	THC 3.0						VEH	THC 0.3	THC 1.0	THC 3.0
		693.5	829.4	NA	NA						228	275	NA	NA
		550.5	673.6	361.7	287.5						318	296	123	60
		906.9	816	789.8	366.3						368	420	365	125
		585.7	670.3	610.7	813.9						419	331	163	106
		663.5	619	591.2	736.3						340	201	218	273
		492.9	539.2	746.6	528.1						238	262	226	143
		565	463.9	680	648.7						270	156	182	139
		564	527.4	390.2	356.8						165	218	74	82
		Values in red are outliers filtered by Carling's method (see Statistical Analysis).									Values in red are outliers filtered by Carling's method (see Statistical Analysis).
